# Supplementary material for: An evaluation of the clinical microsystems approach in general practice quality improvement
Source: Prim Health Care Res Dev. 2020 Jun 23;21:e21. doi: 10.1017/S1463423620000158 (PMC7327435; doi:10.1017/S1463423620000158)
Supplement: Supplementary file 1 [file S1463423620000158sup.zip]

Archive with 3 entries (3 files):
- S1463423620000158sup003.docx
- S1463423620000158sup002.docx
- S1463423620000158sup001.docx
